# Supplementary material for: Metagenomic and Metabolomic Profiling Reveals the Differences of Flavor Quality between Hongqu Rice Wines Fermented with Gutian Qu and Wuyi Qu
Source: Foods. 2024 Sep 29;13(19):3114. doi: 10.3390/foods13193114 (PMC11475954; doi:10.3390/foods13193114)
Supplement: Supplementary file 1 [file foods-13-03114-s001.zip]

Archive with 1 entries (1 files):
- foods-3229310-supplementary.pdf
